# Supplementary material for: Molecular and clinicopathological implications of PRAME expression in adult glioma
Source: PLoS One. 2023 Oct 5;18(10):e0290542. doi: 10.1371/journal.pone.0290542 (PMC10553321; doi:10.1371/journal.pone.0290542)
Supplement: S1 Table — (XLSX) [file pone.0290542.s002.xlsx]

## Sheet: Sheet1
Supplementary Table 1. Nanostring PanCancer Pathways Panel consists of 770 genes
Gene symbol	Gene ID	Gene symbol	Gene ID	Gene symbol	Gene ID	Gene symbol	Gene ID	Gene symbol	Gene ID	Gene symbol	Gene ID	Gene symbol	Gene ID	Gene symbol	Gene ID
ABL1	NM_005157.3	CDC25C	NM_001790.2	FANCE	NM_021922.2	HMGA2	NM_003484.1	LEFTY2	NM_003240.2	PCK1	NM_002591.2	RFC4	NM_181573.2	UBB	NM_018955.2
ACVR1B	NM_004302.3	CDC6	NM_001254.3	FANCF	NM_022725.2	HNF1A	NM_000545.4	LEP	NM_000230.2	PCNA	NM_002592.2	RHOA	NM_001664.2	UBE2T	NM_014176.3
ACVR1C	NM_145259.2	CDC7	NM_003503.2	FANCG	NM_004629.1	HOXA10	NM_018951.3	LEPR	NM_001003679.1	PDGFA	NM_002607.5	RIN1	NM_004292.2	UTY	NM_007125.3
ACVR2A	NM_001616.3	CDH1	NM_004360.2	FANCL	NM_001114636.1	HOXA11	NM_005523.5	LFNG	NM_001040168.1	PDGFB	NM_033016.2	RNF43	NM_017763.4	VEGFA	NM_001025366.1
AKT1	NM_005163.2	CDK2	NM_001798.2	FAS	NM_152876.1	HOXA9	NM_152739.3	LIF	NM_002309.3	PDGFC	NM_016205.1	RPA3	NM_002947.3	VEGFC	NM_005429.2
AKT2	NM_001626.2	CDK4	NM_000075.2	FASLG	NM_000639.1	HPGD	NM_001145816.2	LIFR	NM_002310.3	PDGFD	NM_025208.4	RPS27A	NM_002954.5	VHL	NM_000551.2
AKT3	NM_181690.1	CDK6	NM_001259.5	FBXW7	NM_018315.4	HRAS	NM_005343.2	LIG4	NM_002312.3	PDGFRA	NM_006206.3	RPS6KA5	NM_004755.2	WEE1	NM_003390.3
ALK	NM_004304.3	CDKN1A	NM_000389.2	FEN1	NM_004111.4	HSP90B1	NM_003299.1	LRP2	NM_004525.2	PDGFRB	NM_002609.3	RPS6KA6	NM_014496.1	WHSC1	NM_007331.1
ALKBH2	NM_001001655.2	CDKN1B	NM_004064.2	FGF1	NM_033137.1	HSPA1A	NM_005345.5	LTBP1	NM_000627.3	PGF	NM_002632.5	RRAS2	NM_001102669.2	WHSC1L1	NM_017778.2
ALKBH3	NM_139178.3	CDKN1C	NM_000076.2	FGF10	NM_004465.1	HSPA2	NM_021979.3	MAD2L2	NM_001127325.1	PHF6	NM_032335.3	RUNX1	NM_001754.4	WIF1	NM_007191.2
AMER1	NM_152424.3	CDKN2A	NM_000077.3	FGF11	NM_004112.2	HSPA6	NM_002155.3	MAML2	NM_032427.1	PIK3CA	NM_006218.2	RUNX1T1	NM_004349.2	WNT10A	NM_025216.2
AMH	NM_000479.3	CDKN2B	NM_004936.3	FGF12	NM_004113.4	HSPB1	NM_001540.3	MAP2K1	NM_002755.2	PIK3CB	NM_006219.1	RXRG	NM_006917.3	WNT10B	NM_003394.2
ANGPT1	NM_001146.3	CDKN2C	NM_001262.2	FGF13	NM_033642.1	IBSP	NM_004967.3	MAP2K2	NM_030662.2	PIK3CD	NM_005026.3	SETBP1	NM_015559.2	WNT11	NM_004626.2
APC	NM_000038.3	CDKN2D	NM_001800.3	FGF14	NM_004115.3	ID1	NM_002165.2	MAP2K4	NM_003010.2	PIK3CG	NM_002649.2	SETD2	NM_014159.6	WNT16	NM_057168.1
APH1B	NM_001145646.1	CEBPA	NM_004364.2	FGF16	NM_003868.1	ID2	NM_002166.4	MAP2K6	NM_002758.3	PIK3R1	NM_181504.2	SF3B1	NM_001005526.1	WNT2	NM_003391.2
AR	NM_001011645.1	CEBPE	NM_001805.2	FGF17	NM_003867.2	ID4	NM_001546.2	MAP3K1	NM_005921.1	PIK3R2	NM_005027.2	SFN	NM_006142.3	WNT2B	NM_024494.1
ARID1A	NM_006015.4	CHAD	NM_001267.2	FGF18	NM_003862.1	IDH1	NM_005896.2	MAP3K12	NM_006301.2	PIK3R3	NM_003629.3	SFRP1	NM_003012.3	WNT3	NM_030753.3
ARID1B	NM_020732.3	CHEK1	NM_001114121.1	FGF19	NM_005117.2	IDH2	NM_002168.2	MAP3K13	NM_004721.3	PIK3R5	NM_001142633.1	SFRP2	NM_003013.2	WNT4	NM_030761.3
ARID2	NM_152641.2	CHEK2	NM_007194.3	FGF2	NM_002006.4	IFNA17	NM_021268.2	MAP3K14	NM_003954.1	PIM1	NM_002648.2	SFRP4	NM_003014.2	WNT5A	NM_003392.3
ARNT2	NM_014862.3	CHUK	NM_001278.3	FGF20	NM_019851.1	IFNA2	NM_000605.3	MAP3K5	NM_005923.3	PITX2	NM_000325.5	SGK2	NM_170693.1	WNT5B	NM_032642.2
ASXL1	NM_001164603.1	CIC	NM_015125.3	FGF21	NM_019113.2	IFNA7	NM_021057.2	MAP3K8	NM_005204.2	PKMYT1	NM_004203.3	SHC1	NM_183001.4	WNT6	NM_006522.3
ATM	NM_138292.3	CLCF1	NM_013246.2	FGF22	NM_020637.1	IFNG	NM_000619.2	MAPK1	NM_138957.2	PLA1A	NM_015900.2	SHC2	NM_012435.2	WNT7A	NM_004625.3
ATR	NM_001184.2	CNTFR	NM_147164.1	FGF23	NM_020638.2	IGF1	NM_000618.3	MAPK10	NM_002753.2	PLA2G10	NM_003561.1	SHC3	NM_016848.5	WNT7B	NM_058238.1
ATRX	NM_000489.3	COL11A1	NM_001854.3	FGF3	NM_005247.2	IGF1R	NM_000875.2	MAPK12	NM_002969.3	PLA2G2A	NM_000300.2	SHC4	NM_203349.2	WT1	NM_000378.3
AXIN1	NM_181050.1	COL11A2	NM_001163771.1	FGF4	NM_002007.2	IGFBP3	NM_000598.4	MAPK3	NM_001040056.1	PLA2G3	NM_015715.3	SIN3A	NM_015477.1	XPA	NM_000380.3
AXIN2	NM_004655.3	COL1A1	NM_000088.3	FGF5	NM_004464.3	IKBKB	NM_001556.1	MAPK8	NM_002750.2	PLA2G4A	NM_024420.2	SIRT4	NM_012240.1	XRCC4	NM_003401.3
B2M	NM_004048.2	COL1A2	NM_000089.3	FGF6	NM_020996.1	IKBKG	NM_003639.2	MAPK8IP1	NM_005456.2	PLA2G4C	NM_003706.2	SIX1	NM_005982.3	ZAK	NM_016653.2
BAD	NM_004322.3	COL24A1	NM_152890.5	FGF7	NM_002009.3	IL10	NM_000572.2	MAPK8IP2	NM_012324.2	PLA2G4E	NM_001206670.1	SKP1	NM_170679.2	ZBTB16	NM_006006.4
BAIAP3	NM_003933.4	COL27A1	NM_032888.2	FGF8	NM_033163.3	IL11	NM_000641.2	MAPK9	NM_139068.2	PLA2G4F	NM_213600.2	SKP2	NM_005983.2	ZBTB32	NM_014383.1
BAMBI	NM_012342.2	COL2A1	NM_001844.4	FGF9	NM_002010.2	IL11RA	NM_147162.1	MAPT	NM_016834.3	PLA2G5	NM_000929.2	SMAD2	NM_001003652.1	ZIC2	NM_007129.2
BAP1	NM_004656.2	COL3A1	NM_000090.3	FGFR1	NM_015850.2	IL12A	NM_000882.2	MCM2	NM_004526.2	PLAT	NM_000931.2	SMAD3	NM_005902.3
BAX	NM_138761.3	COL4A3	NM_000091.3	FGFR2	NM_000141.4	IL12B	NM_002187.2	MCM4	NM_182746.1	PLAU	NM_002658.2	SMAD4	NM_005359.3
BCL2	NM_000657.2	COL4A4	NM_000092.4	FGFR3	NM_022965.2	IL12RB2	NM_001559.2	MCM5	NM_006739.3	PLCB1	NM_182734.1	SMAD9	NM_005905.2
BCL2A1	NM_004049.2	COL4A5	NM_033381.1	FGFR4	NM_002011.3	IL13	NM_002188.2	MCM7	NM_182776.1	PLCB4	NM_000933.3	SMARCA4	NM_003072.3
BCL2L1	NM_138578.1	COL4A6	NM_001847.2	FIGF	NM_004469.2	IL13RA2	NM_000640.2	MDC1	NM_014641.2	PLCE1	NM_001165979.1	SMARCB1	NM_003073.3
BCOR	NM_001123383.1	COL5A1	NM_000093.3	FLNA	NM_001456.3	IL15	NM_172174.1	MDM2	NM_006878.2	PLCG2	NM_002661.2	SMC1A	NM_006306.2
BDNF	NM_170732.4	COL5A2	NM_000393.3	FLNC	NM_001127487.1	IL19	NM_013371.3	MECOM	NM_005241.2	PLD1	NM_002662.3	SMC1B	NM_148674.3
BID	NM_197966.1	COL6A6	NM_001102608.1	FLT1	NM_002019.4	IL1A	NM_000575.3	MED12	NM_005120.2	PML	NM_002675.3	SMC3	NM_005445.3
BIRC3	NM_182962.1	COMP	NM_000095.2	FLT3	NM_004119.1	IL1B	NM_000576.2	MEN1	NM_130802.2	POLB	NM_002690.1	SMO	NM_005631.3
BIRC7	NM_022161.2	CREB3L1	NM_052854.1	FN1	NM_212482.1	IL1R1	NM_000877.2	MET	NM_000245.2	POLD1	NM_002691.2	SOCS1	NM_003745.1
BMP2	NM_001200.2	CREB3L3	NM_001271995.1	FOS	NM_005252.2	IL1R2	NM_173343.1	MFNG	NM_002405.2	POLD4	NM_021173.2	SOCS2	NM_003877.3
BMP4	NM_001202.2	CREB3L4	NM_130898.2	FOSL1	NM_005438.2	IL1RAP	NM_002182.2	MGMT	NM_002412.3	POLE2	NM_002692.2	SOCS3	NM_003955.3
BMP5	NM_021073.2	CREB5	NM_182898.2	FOXL2	NM_023067.2	IL20RA	NM_014432.2	MLF1	NM_022443.3	POLR2D	NM_004805.3	SOS1	NM_005633.2
BMP6	NM_001718.2	CREBBP	NM_004380.2	FOXO4	NM_005938.2	IL20RB	NM_144717.2	MLH1	NM_000249.2	POLR2H	NM_001278698.1	SOS2	NM_006939.2
BMP7	NM_001719.1	CRLF2	NM_001012288.1	FST	NM_006350.2	IL22RA1	NM_021258.2	MLLT3	NM_004529.2	POLR2J	NM_006234.4	SOST	NM_025237.2
BMP8A	NM_181809.3	CSF1R	NM_005211.2	FUBP1	NM_003902.3	IL22RA2	NM_181309.1	MLLT4	NM_005936.2	PPARG	NM_015869.3	SOX17	NM_022454.3
BMPR1B	NM_001203.1	CSF2	NM_000758.2	FUT8	NM_004480.4	IL23A	NM_016584.2	MMP3	NM_002422.3	PPARGC1A	NM_013261.3	SOX9	NM_000346.2
BNIP3	NM_004052.2	CSF3	NM_000759.3	FZD10	NM_007197.2	IL23R	NM_144701.2	MMP7	NM_002423.3	PPP2CB	NM_001009552.1	SP1	NM_003109.1
BRAF	NM_004333.3	CSF3R	NM_156038.2	FZD2	NM_001466.2	IL24	NM_181339.1	MMP9	NM_004994.2	PPP2R1A	NM_014225.3	SPOP	NM_001007226.1
BRCA1	NM_007305.2	CTNNB1	NM_001904.3	FZD3	NM_017412.2	IL2RA	NM_000417.1	MNAT1	NM_002431.2	PPP2R2B	NM_181676.2	SPP1	NM_000582.2
BRCA2	NM_000059.3	CUL1	NM_003592.2	FZD7	NM_003507.1	IL2RB	NM_000878.2	MPL	NM_005373.2	PPP2R2C	NM_181876.2	SPRY1	NM_005841.1
BRIP1	NM_032043.1	CXXC4	NM_025212.1	FZD8	NM_031866.1	IL3	NM_000588.3	MPO	NM_000250.1	PPP3CA	NM_000944.4	SPRY2	NM_005842.2
C19orf40	NM_152266.3	CYLD	NM_015247.1	FZD9	NM_003508.2	IL3RA	NM_002183.2	MSH2	NM_000251.1	PPP3CB	NM_001142354.1	SPRY4	NM_030964.3
CACNA1C	NM_199460.2	DAXX	NM_001350.3	GADD45A	NM_001924.2	IL5RA	NM_000564.3	MSH6	NM_000179.1	PPP3CC	NM_005605.3	SRSF2	NM_003016.3
CACNA1D	NM_000720.2	DDB2	NM_000107.1	GADD45B	NM_015675.2	IL6	NM_000600.1	MTOR	NM_004958.2	PPP3R1	NM_000945.3	SSX1	NM_005635.2
CACNA1E	NM_000721.2	DDIT3	NM_004083.4	GADD45G	NM_006705.3	IL6R	NM_000565.2	MUTYH	NM_012222.2	PPP3R2	NM_147180.2	STAG2	NM_001042749.1
CACNA1G	NM_198397.1	DDIT4	NM_019058.2	GAS1	NM_002048.2	IL7	NM_000880.2	MYB	NM_005375.2	PRDM1	NM_182907.1	STAT1	NM_007315.2
CACNA1H	NM_021098.2	DKK1	NM_012242.2	GATA1	NM_002049.2	IL7R	NM_002185.2	MYC	NM_002467.3	PRKAA2	NM_006252.2	STAT3	NM_139276.2
CACNA2D1	NM_000722.2	DKK2	NM_014421.2	GATA2	NM_032638.3	IL8	NM_000584.2	MYCN	NM_005378.4	PRKACA	NM_002730.3	STAT4	NM_003151.2
CACNA2D2	NM_001005505.1	DKK4	NM_014420.2	GATA3	NM_001002295.1	INHBA	NM_002192.2	MYD88	NM_002468.3	PRKACB	NM_182948.2	STK11	NM_000455.4
CACNA2D3	NM_018398.2	DLL1	NM_005618.3	GDF6	NM_001001557.2	INHBB	NM_002193.2	NASP	NM_172164.1	PRKACG	NM_002732.2	STMN1	NM_203401.1
CACNA2D4	NM_001005737.1	DLL3	NM_203486.2	GHR	NM_000163.2	IRAK2	NM_001570.3	NBN	NM_001024688.1	PRKAR1B	NM_001164759.1	SUV39H2	NM_024670.3
CACNB2	NM_000724.3	DLL4	NM_019074.2	GLI1	NM_005269.1	IRAK3	NM_007199.1	NCOR1	NM_006311.3	PRKAR2A	NM_004157.2	SYK	NM_003177.3
CACNB3	NM_000725.2	DNMT1	NM_001379.2	GLI3	NM_000168.5	IRS1	NM_005544.2	NF1	NM_000267.2	PRKAR2B	NM_002736.2	TBL1XR1	NM_024665.4
CACNB4	NM_001005747.2	DNMT3A	NM_022552.3	GNA11	NM_002067.1	ITGA2	NM_002203.2	NF2	NM_181828.2	PRKCA	NM_002737.2	TCF3	NM_003200.2
CACNG1	NM_000727.2	DTX1	NM_004416.2	GNAQ	NM_002072.2	ITGA3	NM_005501.2	NFATC1	NM_172389.1	PRKCB	NM_212535.1	TCF7L1	NM_031283.1
CACNG4	NM_014405.2	DTX3	NM_178502.2	GNAS	NM_080425.1	ITGA6	NM_000210.1	NFE2L2	NM_006164.3	PRKCG	NM_002739.3	TCL1B	NM_004918.2
CACNG6	NM_145814.1	DTX4	NM_015177.1	GNG12	NM_018841.3	ITGA7	NM_002206.1	NFKB1	NM_003998.2	PRKDC	NM_006904.6	TET2	NM_001127208.2
CALML3	NM_005185.2	DUSP10	NM_144728.2	GNG4	NM_004485.2	ITGA8	NM_003638.1	NFKBIA	NM_020529.1	PRKX	NM_005044.1	TFDP1	NM_007111.4
CALML5	NM_017422.4	DUSP2	NM_004418.3	GNG7	NM_052847.1	ITGA9	NM_002207.2	NFKBIZ	NM_001005474.1	PRL	NM_000948.3	TGFB1	NM_000660.3
CALML6	NM_138705.2	DUSP4	NM_057158.2	GNGT1	NM_021955.3	ITGB3	NM_000212.2	NGF	NM_002506.2	PRLR	NM_001204318.1	TGFB2	NM_003238.2
CAMK2B	NM_001220.3	DUSP5	NM_004419.3	GPC4	NM_001448.2	ITGB4	NM_001005731.1	NGFR	NM_002507.1	PRMT8	NM_019854.3	TGFB3	NM_003239.2
CAPN2	NM_001748.4	DUSP6	NM_001946.2	GRB2	NM_002086.4	ITGB6	NM_001282353.1	NKD1	NM_033119.3	PROM1	NM_006017.1	TGFBR2	NM_001024847.1
CARD11	NM_032415.2	DUSP8	NM_004420.2	GRIA3	NM_000828.4	ITGB7	NM_000889.1	NODAL	NM_018055.3	PTCH1	NM_000264.3	THBS1	NM_003246.2
CASP10	NM_032977.3	E2F1	NM_005225.1	GRIN1	NM_000832.5	ITGB8	NM_002214.2	NOG	NM_005450.4	PTCRA	NM_138296.2	THBS4	NM_003248.3
CASP12	NM_001191016.1	E2F5	NM_001951.3	GRIN2A	NM_000833.3	JAG1	NM_000214.2	NOS3	NM_000603.4	PTEN	NM_000314.3	THEM4	NM_053055.4
CASP3	NM_032991.2	EFNA1	NM_004428.2	GRIN2B	NM_000834.3	JAG2	NM_145159.1	NOTCH1	NM_017617.3	PTPN11	NM_002834.3	TIAM1	NM_003253.2
CASP7	NM_001227.3	EFNA2	NM_001405.3	GSK3B	NM_002093.2	JAK1	NM_002227.1	NOTCH2	NM_024408.3	PTPN5	NM_001039970.1	TLR2	NM_003264.3
CASP8	NM_001228.4	EFNA3	NM_004952.4	GTF2H3	NM_001516.3	JAK2	NM_004972.2	NOTCH3	NM_000435.2	PTPRR	NM_001207015.1	TLR4	NM_138554.2
CASP9	NM_001229.2	EFNA5	NM_001962.2	GZMB	NM_004131.3	JAK3	NM_000215.2	NPM1	NM_002520.5	PTTG2	NM_006607.2	TLX1	NM_005521.3
CBL	NM_005188.2	EGF	NM_001963.3	H2AFX	NM_002105.2	JUN	NM_002228.3	NPM2	NM_182795.1	RAC1	NM_198829.1	TMPRSS2	NM_005656.2
CBLC	NM_012116.3	EGFR	NM_201282.1	H3F3A	NM_002107.3	KAT2B	NM_003884.3	NR4A1	NM_173157.1	RAC2	NM_002872.3	TNC	NM_002160.3
CCNA1	NM_003914.3	EIF4EBP1	NM_004095.3	H3F3C	NM_001013699.2	KDM5C	NM_004187.2	NR4A3	NM_173198.1	RAC3	NM_005052.2	TNF	NM_000594.2
CCNA2	NM_001237.2	ENDOG	NM_004435.2	HDAC1	NM_004964.2	KDM6A	NM_021140.2	NRAS	NM_002524.3	RAD21	NM_006265.2	TNFAIP3	NM_006290.2
CCNB1	NM_031966.2	EP300	NM_001429.2	HDAC10	NM_032019.5	KIT	NM_000222.1	NSD1	NM_022455.4	RAD50	NM_005732.2	TNFRSF10A	NM_003844.2
CCNB3	NM_033671.1	EPHA2	NM_004431.2	HDAC11	NM_024827.3	KITLG	NM_003994.4	NTF3	NM_002527.4	RAD51	NM_133487.2	TNFRSF10B	NM_003842.3
CCND1	NM_053056.2	EPO	NM_000799.2	HDAC2	NM_001527.1	KLF4	NM_004235.4	NTHL1	NM_002528.5	RAD52	NM_134424.2	TNFRSF10C	NM_003841.2
CCND2	NM_001759.2	EPOR	NM_000121.2	HDAC4	NM_006037.3	KMT2C	NM_170606.2	NTRK1	NM_001012331.1	RAF1	NM_002880.2	TNFRSF10D	NM_003840.3
CCND3	NM_001760.2	ERBB2	NM_004448.2	HDAC5	NM_005474.4	KMT2D	NM_003482.3	NTRK2	NM_001007097.1	RASA4	NM_001079877.2	TNFSF10	NM_003810.2
CCNE1	NM_001238.1	ERCC2	NM_000400.2	HDAC6	NM_006044.2	KRAS	NM_004985.3	NUMBL	NM_004756.3	RASAL1	NM_004658.1	TNN	NM_022093.1
CCNE2	NM_057735.1	ERCC6	NM_000124.2	HELLS	NM_018063.3	LAMA1	NM_005559.2	NUPR1	NM_001042483.1	RASGRF1	NM_153815.2	TNR	NM_003285.2
CCNO	NM_021147.3	ETS2	NM_005239.4	HES1	NM_005524.2	LAMA3	NM_000227.3	OSM	NM_020530.3	RASGRF2	NM_006909.1	TP53	NM_000546.2
CCR7	NM_001838.2	ETV1	NM_004956.4	HES5	NM_001010926.3	LAMA5	NM_005560.3	PAK3	NM_002578.2	RASGRP1	NM_005739.3	TPO	NM_175722.1
CD14	NM_000591.2	ETV4	NM_001079675.1	HGF	NM_000601.4	LAMB3	NM_000228.2	PAK7	NM_177990.1	RASGRP2	NM_001098670.1	TRAF7	NM_032271.2
CD19	NM_001770.4	ETV7	NM_016135.2	HHEX	NM_002729.4	LAMB4	NM_007356.2	PAX3	NM_013942.3	RB1	NM_000321.1	TSC1	NM_000368.3
CD40	NM_001250.4	EYA1	NM_172059.2	HHIP	NM_022475.1	LAMC2	NM_005562.2	PAX5	NM_016734.1	RBX1	NM_014248.2	TSHR	NM_001018036.2
CDC14A	NM_033313.2	EZH2	NM_004456.3	HIST1H3B	NM_003537.3	LAMC3	NM_006059.3	PAX8	NM_013953.3	RELA	NM_021975.2	TSLP	NM_033035.4
CDC14B	NM_003671.3	FANCA	NM_000135.2	HIST1H3G	NM_003534.2	LAT	NM_001014987.1	PBRM1	NM_181042.3	RELN	NM_005045.2	TSPAN7	NM_004615.3
CDC25A	NM_001789.2	FANCB	NM_152633.2	HIST1H3H	NM_003536.2	LEF1	NM_016269.3	PBX1	NM_002585.2	RET	NM_020630.4	TTK	NM_003318.3
CDC25B	NM_021873.2	FANCC	NM_000136.2	HMGA1	NM_145904.1	LEFTY1	NM_020997.2	PBX3	NM_006195.5	RFC3	NM_002915.3	U2AF1	NM_001025203.1
